# Supplementary material for: Comprehensive molecular profiling of 718 Multiple Myelomas reveals significant differences in mutation frequencies between African and European descent cases
Source: PLoS Genet. 2017 Nov 22;13(11):e1007087. doi: 10.1371/journal.pgen.1007087 (PMC5699827; doi:10.1371/journal.pgen.1007087)
Supplement: S1 Table — (XLSX) [file pgen.1007087.s006.xlsx]

## Sheet: Demographics
	S1 Table. Overview of patient demographics.
	Samples	WES	RNAseq	Self_Reported_Race	PCA_Estimated_Ancestry	STRUCTURE_Percent_African_Ancestry	STRUCTURE_Percent_European_Ancestry	Gender	Age_At_Diagnosis	Total_Number_of_Nonsilent_Mutations	Total_Number_of_Segments	BRAF_Mutation_Status
	MMRF_1016	1	0	Caucasian	European_Ancestry	0.7	99.3	Male	56	56	205
	MMRF_1020	1	0	Caucasian	European_Ancestry	0.1	99.9	Male	60	92	504	V600E
	MMRF_1021	1	1	Caucasian	European_Ancestry	0.1	99.9	Female	54	64	486
	MMRF_1029	1	1	Caucasian	European_Ancestry	0	100	Male	46	58	375
	MMRF_1030	1	1	Caucasian	European_Ancestry	0	100	Female	65	58	475
	MMRF_1031	1	1	Caucasian	European_Ancestry	0	100	Male	62	67	486	V600E
	MMRF_1032	1	1	Caucasian	European_Ancestry	0.3	99.7	Male	76	50	287
	MMRF_1037	1	1	Caucasian	European_Ancestry	0	100	Female	81	59	796
	MMRF_1038	1	1	Caucasian	European_Ancestry	0	100	Male	69	50	567
	MMRF_1045	1	1	African-American	African_Ancestry	35.3	64.7	Female	81	43	190
	MMRF_1048	1	1	Caucasian	European_Ancestry	2.1	97.9	Female	53	44	157
	MMRF_1049	1	0	African-American	African_Ancestry	67.5	32.5	Female	68	64	567
	MMRF_1054	1	0	Caucasian	European_Ancestry	3.5	96.5	Female	58	51	167
	MMRF_1055	1	0	Caucasian	European_Ancestry	0	100	Male	66	47	244
	MMRF_1068	1	1	African-American	African_Ancestry	65.3	34.7	Female	58	48	310
	MMRF_1073	1	1	Caucasian	European_Ancestry	0.2	99.8	Female	62	59	148
	MMRF_1077	1	1	Caucasian	European_Ancestry	0.6	99.4	Male	67	36	773
	MMRF_1082	1	1	African-American	African_Ancestry	81.6	18.4	Male	47	42	668
	MMRF_1085	1	1	Caucasian	European_Ancestry	0.5	99.5	Male	60	40	1125
	MMRF_1086	1	1	Caucasian	European_Ancestry	0.1	99.9	Female	66	36	492
	MMRF_1089	1	1	Caucasian	European_Ancestry	19.1	80.9	Male	61	77	1996	BRAFnoneV600E
	MMRF_1090	1	0	African-American	African_Ancestry	82	18	Female	68	71	296
	MMRF_1092	1	1	African-American	African_Ancestry	45.7	54.3	Male	69	47	577
	MMRF_1098	1	1	African-American	African_Ancestry	67.9	32.1	Male	49	45	265
	MMRF_1100	1	1	Caucasian	European_Ancestry	0.2	99.8	Female	68	39	236
	MMRF_1107	1	1	Caucasian	European_Ancestry	0	100	Male	82	48	408
	MMRF_1108	1	1	Caucasian	European_Ancestry	0.4	99.6	Female	85	67	216
	MMRF_1112	1	1	Caucasian	European_Ancestry	4.4	95.6	Male	59	103	442	V600E
	MMRF_1127	1	0	Caucasian	European_Ancestry	0.9	99.1	Female	91	51	143
	MMRF_1129	1	1	Caucasian	European_Ancestry	34.3	65.7	Male	81	81	377
	MMRF_1131	1	1	Caucasian	European_Ancestry	0	100	Female	41	42	941
	MMRF_1137	1	0	Caucasian	European_Ancestry	0.1	99.9	Male	65	74	881
	MMRF_1143	1	0	Caucasian	European_Ancestry	0	100	Male	71	27	909
	MMRF_1148	1	1	Caucasian	European_Ancestry	0.4	99.6	Female	71	66	253	V600E
	MMRF_1151	1	1	Caucasian	European_Ancestry	0.3	99.7	Male	71	33	323
	MMRF_1152	1	1	Caucasian	European_Ancestry	0	100	Male	67	71	332
	MMRF_1153	1	1	Caucasian	European_Ancestry	0	100	Female	59	61	327	BRAFnoneV600E
	MMRF_1155	1	0	African-American	African_Ancestry	68.5	31.5	Male	63	62	222
	MMRF_1157	1	1	Caucasian	European_Ancestry	22.6	77.4	Female	69	76	161	V600E
	MMRF_1164	1	1	Caucasian	European_Ancestry	0.2	99.8	Female	70	72	153
	MMRF_1167	1	1	Caucasian	European_Ancestry	0	100	Male	74	90	175
	MMRF_1169	1	1	Caucasian	European_Ancestry	6.5	93.5	Male	74	20	920
	MMRF_1171	1	1	Caucasian	European_Ancestry	1.2	98.8	Female	36	42	1195
	MMRF_1178	1	1	Caucasian	European_Ancestry	0	100	Male	60	31	164
	MMRF_1179	1	1	Caucasian	European_Ancestry	1.7	98.3	Male	80	53	171
	MMRF_1180	1	1	Caucasian	European_Ancestry	4.1	95.9	Female	63	186	192	BRAFnoneV600E
	MMRF_1184	1	1	Caucasian	European_Ancestry	0	100	Female	71	46	1957
	MMRF_1185	1	1	Caucasian	European_Ancestry	2.1	97.9	Male	67	53	159
	MMRF_1188	1	1	African-American	African_Ancestry	69.7	30.3	Male	76	79	186
	MMRF_1189	1	1	Caucasian	European_Ancestry	0	100	Female	65	29	741
	MMRF_1195	1	1	African-American	African_Ancestry	69.7	30.3	Female	60	53	298
	MMRF_1202	1	1	Caucasian	European_Ancestry	0	100	Male	59	63	671
	MMRF_1205	1	1	African-American	African_Ancestry	75.1	24.9	Female	78	53	615
	MMRF_1216	1	1	Caucasian	European_Ancestry	0.3	99.7	Female	71	69	189	BRAFnoneV600E
	MMRF_1231	1	1	African-American	African_Ancestry	76.9	23.1	Female	77	27	722
	MMRF_1232	1	1	African-American	African_Ancestry	62.6	37.4	Female	53	66	535
	MMRF_1250	1	1	Caucasian	European_Ancestry	0	100	Male	59	45	634
	MMRF_1251	1	1	Caucasian	European_Ancestry	0	100	Male	43	33	673
	MMRF_1257	1	1	Caucasian	European_Ancestry	0.2	99.8	Male	74	46	902
	MMRF_1267	1	1	Caucasian	European_Ancestry	0.1	99.9	Male	39	16	292
	MMRF_1269	1	1	Caucasian	European_Ancestry	0.3	99.7	Male	52	46	347
	MMRF_1270	1	1	Caucasian	European_Ancestry	0	100	Female	65	49	213
	MMRF_1274	1	1	Caucasian	European_Ancestry	0	100	Male	40	31	319
	MMRF_1283	1	0	Caucasian	European_Ancestry	0.6	99.4	Female	65	55	493
	MMRF_1284	1	1	Caucasian	European_Ancestry	0.1	99.9	Male	59	32	837
	MMRF_1285	1	1	Caucasian	European_Ancestry	0	100	Male	75	75	322
	MMRF_1286	1	1	Caucasian	European_Ancestry	0.6	99.4	Male	74	56	198
	MMRF_1309	1	1	Caucasian	European_Ancestry	3.1	96.9	Female	83	71	613
	MMRF_1311	1	1	Caucasian	European_Ancestry	0.1	99.9	Male	57	25	619
	MMRF_1318	1	1	Caucasian	European_Ancestry	0.1	99.9	Male	85	73	217
	MMRF_1323	1	1	Caucasian	European_Ancestry	0.9	99.1	Female	73	48	182
	MMRF_1327	1	1	Caucasian	European_Ancestry	0	100	Female	71	67	350
	MMRF_1328	1	1	Caucasian	European_Ancestry	1.2	98.8	Male	46	322	757
	MMRF_1331	1	1	Caucasian	European_Ancestry	0	100	Male	68	58	233
	MMRF_1332	1	1	African-American	African_Ancestry	60.1	39.9	Male	32	40	882
	MMRF_1338	1	1	Caucasian	European_Ancestry	0.2	99.8	Male	31	26	451
	MMRF_1339	1	0	African-American	African_Ancestry	59.6	40.4	Male	79	8	290
	MMRF_1342	1	1	Caucasian	European_Ancestry	1.9	98.1	Male	80	81	565
	MMRF_1344	1	1	Caucasian	European_Ancestry	0	100	Female	66	81	231
	MMRF_1348	1	1	Caucasian	European_Ancestry	0	100	Male	68	47	130
	MMRF_1349	1	1	African-American	African_Ancestry	64.7	35.3	Male	85	61	371
	MMRF_1352	1	1	Caucasian	European_Ancestry	0	100	Male	54	29	124
	MMRF_1354	1	1	Caucasian	European_Ancestry	33.4	66.6	Male	75	62	239
	MMRF_1355	1	1	African-American	African_Ancestry	54.2	45.8	Male	74	59	385
	MMRF_1356	1	1	Caucasian	European_Ancestry	0	100	Male	70	49	1164
	MMRF_1358	1	1	African-American	African_Ancestry	67.8	32.2	Female	74	68	176
	MMRF_1360	1	1	Caucasian	European_Ancestry	0.2	99.8	Female	64	43	2490
	MMRF_1361	1	1	Caucasian	European_Ancestry	0	100	Male	67	48	181
	MMRF_1365	1	1	Caucasian	European_Ancestry	0.1	99.9	Female	65	47	243
	MMRF_1371	1	1	Caucasian	European_Ancestry	0.1	99.9	Male	61	54	1752
	MMRF_1377	1	1	Caucasian	European_Ancestry	0	100	Male	67	133	2277
	MMRF_1380	1	1	African-American	African_Ancestry	60.8	39.2	Male	63	25	1035
	MMRF_1383	1	1	Caucasian	European_Ancestry	0	100	Male	73	65	956
	MMRF_1386	1	1	African-American	African_Ancestry	65.1	34.9	Female	54	18	782
	MMRF_1388	1	1	Caucasian	European_Ancestry	0.1	99.9	Female	81	67	368
	MMRF_1389	1	1	Caucasian	European_Ancestry	8.1	91.9	Female	51	210	685
	MMRF_1393	1	1	Caucasian	European_Ancestry	0	100	Female	58	35	1187
	MMRF_1395	1	1	Caucasian	European_Ancestry	0	100	Male	64	57	908
	MMRF_1401	1	1	Caucasian	European_Ancestry	0	100	Male	82	54	240
	MMRF_1407	1	0	Caucasian	European_Ancestry	0.3	99.7	Male	71	5	621
	MMRF_1408	1	1	Caucasian	European_Ancestry	32	68	Female	62	54	223
	MMRF_1413	1	1	Caucasian	European_Ancestry	0	100	Male	71	67	199
	MMRF_1423	1	1	Caucasian	European_Ancestry	0	100	Female	63	65	1621
	MMRF_1424	1	1	Caucasian	European_Ancestry	0.6	99.4	Female	40	62	525
	MMRF_1425	1	1	African-American	African_Ancestry	64.6	35.4	Male	74	44	379
	MMRF_1426	1	1	Caucasian	European_Ancestry	0	100	Female	59	53	203
	MMRF_1431	1	0	Caucasian	European_Ancestry	0	100	Male	75	53	171
	MMRF_1432	1	1	Caucasian	European_Ancestry	0	100	Male	67	28	455
	MMRF_1433	1	1	Caucasian	European_Ancestry	0.1	99.9	Male	55	57	156
	MMRF_1434	1	1	African-American	African_Ancestry	73	27	Female	61	49	163
	MMRF_1436	1	1	Caucasian	European_Ancestry	0	100	Male	64	50	218
	MMRF_1439	1	1	African-American	African_Ancestry	60.3	39.7	Female	49	46	195
	MMRF_1445	1	1	Caucasian	European_Ancestry	0	100	Female	77	60	212
	MMRF_1446	1	1	Caucasian	European_Ancestry	0.3	99.7	Male	68	35	154
	MMRF_1447	1	1	Caucasian	European_Ancestry	3	97	Male	71	63	198
	MMRF_1450	1	1	Caucasian	European_Ancestry	0	100	Female	69	96	195
	MMRF_1451	1	1	Caucasian	European_Ancestry	0.1	99.9	Male	65	105	631
	MMRF_1453	1	1	Caucasian	European_Ancestry	0	100	Male	51	104	189
	MMRF_1454	1	1	Caucasian	European_Ancestry	3.2	96.8	Female	53	71	182
	MMRF_1460	1	1	African-American	African_Ancestry	70.2	29.8	Male	85	56	266
	MMRF_1461	1	1	Caucasian	European_Ancestry	3.2	96.8	Male	71	112	469
	MMRF_1466	1	1	Caucasian	European_Ancestry	0.3	99.7	Female	70	48	192
	MMRF_1474	1	1	Caucasian	European_Ancestry	0	100	Male	27	38	185
	MMRF_1484	1	1	Caucasian	European_Ancestry	0	100	Male	72	55	179
	MMRF_1485	1	1	Caucasian	European_Ancestry	0.1	99.9	Male	80	93	356
	MMRF_1486	1	0	Caucasian	European_Ancestry	0	100	Male	56	22	155
	MMRF_1489	1	1	Caucasian	European_Ancestry	2.8	97.2	Male	72	79	473
	MMRF_1491	1	1	Caucasian	European_Ancestry	0	100	Female	55	129	259
	MMRF_1496	1	1	Caucasian	European_Ancestry	0.1	99.9	Male	39	17	499
	MMRF_1497	1	1	African-American	African_Ancestry	64.2	35.8	Male	61	48	231	V600E
	MMRF_1499	1	1	Caucasian	European_Ancestry	0	100	Male	68	52	425
	MMRF_1500	1	0	Caucasian	European_Ancestry	0	100	Male	60	62	189
	MMRF_1501	1	1	African-American	African_Ancestry	79	21	Female	65	73	325
	MMRF_1502	1	1	Caucasian	European_Ancestry	1	99	Female	58	63	213
	MMRF_1505	1	0	Caucasian	European_Ancestry	0.7	99.3	Male	62	53	180
	MMRF_1506	1	1	Caucasian	European_Ancestry	0	100	Female	54	59	244
	MMRF_1511	1	1	Caucasian	European_Ancestry	0	100	Male	77	46	117
	MMRF_1516	1	1	Caucasian	European_Ancestry	0	100	Male	83	44	142
	MMRF_1518	1	1	Caucasian	European_Ancestry	0.1	99.9	Female	63	103	542
	MMRF_1519	1	1	Caucasian	European_Ancestry	0.1	99.9	Male	88	128	206
	MMRF_1520	1	1	African-American	African_Ancestry	63.9	36.1	Female	62	55	260
	MMRF_1522	1	1	African-American	African_Ancestry	75.4	24.6	Female	42	40	180
	MMRF_1523	1	1	Caucasian	European_Ancestry	0.1	99.9	Male	59	39	126
	MMRF_1525	1	0	African-American	African_Ancestry	81.8	18.2	Female	63	50	254
	MMRF_1531	1	1	Caucasian	European_Ancestry	0	100	Male	63	79	308
	MMRF_1533	1	0	Caucasian	European_Ancestry	0	100	Male	65	63	231
	MMRF_1534	1	1	Caucasian	European_Ancestry	0.3	99.7	Male	64	40	535
	MMRF_1535	1	0	African-American	African_Ancestry	86.8	13.2	Male	65	42	161
	MMRF_1538	1	1	Caucasian	European_Ancestry	0	100	Male	66	43	206
	MMRF_1539	1	1	Caucasian	European_Ancestry	0	100	Female	57	46	180
	MMRF_1540	1	1	African-American	African_Ancestry	80.9	19.1	Female	58	61	645
	MMRF_1541	1	1	Caucasian	European_Ancestry	0.1	99.9	Male	57	62	183
	MMRF_1542	1	1	African-American	African_Ancestry	77.1	22.9	Male	72	12	161
	MMRF_1543	1	1	African-American	African_Ancestry	61.9	38.1	Female	63	54	285
	MMRF_1546	1	1	African-American	African_Ancestry	70.2	29.8	Male	67	41	266
	MMRF_1547	1	0	Caucasian	European_Ancestry	0	100	Male	65	67	831
	MMRF_1550	1	1	Caucasian	European_Ancestry	0	100	Male	71	64	169
	MMRF_1555	1	0	Caucasian	European_Ancestry	0	100	Female	83	95	190
	MMRF_1556	1	1	Caucasian	European_Ancestry	0	100	Male	71	28	166
	MMRF_1560	1	1	Caucasian	European_Ancestry	0.1	99.9	Male	57	39	176
	MMRF_1564	1	0	Caucasian	European_Ancestry	0	100	Male	86	62	179
	MMRF_1565	1	1	Caucasian	European_Ancestry	2.3	97.7	Female	39	59	140
	MMRF_1568	1	0	Caucasian	European_Ancestry	2	98	Female	66	67	614	V600E
	MMRF_1569	1	0	Caucasian	European_Ancestry	0	100	Male	70	57	146	BRAFnoneV600E
	MMRF_1570	1	1	African-American	African_Ancestry	66.4	33.6	Female	52	35	149
	MMRF_1572	1	1	Caucasian	European_Ancestry	0	100	Male	68	75	225
	MMRF_1573	1	1	Caucasian	European_Ancestry	0.1	99.9	Female	75	46	140
	MMRF_1574	1	1	Caucasian	European_Ancestry	0	100	Male	65	63	195
	MMRF_1576	1	0	African-American	African_Ancestry	63	37	Female	68	41	389	BRAFnoneV600E
	MMRF_1577	1	1	Caucasian	European_Ancestry	0.1	99.9	Male	42	40	158
	MMRF_1579	1	1	Caucasian	European_Ancestry	0.5	99.5	Female	68	90	238
	MMRF_1580	1	1	Caucasian	European_Ancestry	0	100	Male	64	8	171
	MMRF_1583	1	1	Caucasian	European_Ancestry	1.2	98.8	Female	49	19	217
	MMRF_1586	1	1	Caucasian	European_Ancestry	0.1	99.9	Female	90	74	162	BRAFnoneV600E
	MMRF_1587	1	1	Caucasian	European_Ancestry	0	100	Male	74	114	187
	MMRF_1588	1	1	Caucasian	European_Ancestry	0	100	Male	67	38	178
	MMRF_1589	1	1	Caucasian	European_Ancestry	0	100	Male	51	38	171
	MMRF_1593	1	1	Caucasian	European_Ancestry	0	100	Male	68	28	155
	MMRF_1595	1	1	Caucasian	European_Ancestry	0	100	Male	73	81	213
	MMRF_1596	1	1	Caucasian	European_Ancestry	0	100	Male	67	51	362
	MMRF_1597	1	1	Caucasian	European_Ancestry	0	100	Male	53	85	153
	MMRF_1598	1	1	Caucasian	European_Ancestry	0.4	99.6	Female	68	22	230
	MMRF_1601	1	0	Caucasian	European_Ancestry	0	100	Female	84	13	168
	MMRF_1603	1	1	Caucasian	European_Ancestry	0	100	Male	70	54	169
	MMRF_1605	1	1	African-American	African_Ancestry	78.1	21.9	Male	47	33	198
	MMRF_1607	1	0	African-American	African_Ancestry	66.8	33.2	Male	57	40	350
	MMRF_1608	1	0	Caucasian	European_Ancestry	0.3	99.7	Male	61	42	242
	MMRF_1610	1	0	Caucasian	European_Ancestry	0	100	Male	52	40	198
	MMRF_1613	1	1	Caucasian	European_Ancestry	0	100	Male	74	49	160
	MMRF_1614	1	1	Caucasian	European_Ancestry	0	100	Male	60	94	155
	MMRF_1617	1	1	Caucasian	European_Ancestry	0	100	Male	47	22	149
	MMRF_1618	1	1	Caucasian	European_Ancestry	0	100	Female	55	44	262
	MMRF_1621	1	1	Caucasian	European_Ancestry	24	76	Male	60	44	266
	MMRF_1622	1	0	Caucasian	European_Ancestry	0.1	99.9	Male	61	53	265
	MMRF_1624	1	1	Caucasian	European_Ancestry	0.6	99.4	Male	70	53	204
	MMRF_1625	1	1	African-American	African_Ancestry	53.1	46.9	Male	51	969	167	BRAFnoneV600E
	MMRF_1627	1	1	Caucasian	European_Ancestry	0.1	99.9	Female	82	61	201
	MMRF_1628	1	0	Caucasian	European_Ancestry	0	100	Female	63	62	215
	MMRF_1629	1	0	Caucasian	European_Ancestry	0	100	Male	61	43	213
	MMRF_1630	1	1	Caucasian	European_Ancestry	0	100	Male	59	60	240	BRAFnoneV600E
	MMRF_1633	1	1	African-American	African_Ancestry	77.4	22.6	Female	54	50	217
	MMRF_1634	1	1	Caucasian	European_Ancestry	0.3	99.7	Male	36	52	201
	MMRF_1637	1	1	Caucasian	European_Ancestry	0	100	Female	64	97	256
	MMRF_1638	1	0	Caucasian	European_Ancestry	0.9	99.1	Male	65	80	131	BRAFnoneV600E
	MMRF_1639	1	1	African-American	African_Ancestry	62.9	37.1	Female	67	59	258
	MMRF_1640	1	1	Caucasian	European_Ancestry	1.6	98.4	Male	71	52	626
	MMRF_1641	1	1	Caucasian	European_Ancestry	0	100	Male	70	62	267
	MMRF_1642	1	0	Caucasian	European_Ancestry	0.7	99.3	Male	65	64	540
	MMRF_1643	1	1	Caucasian	European_Ancestry	0	100	Male	62	76	189
	MMRF_1644	1	1	African-American	African_Ancestry	75.1	24.9	Female	84	64	196
	MMRF_1645	1	1	African-American	African_Ancestry	74.3	25.7	Male	36	27	221
	MMRF_1646	1	0	African-American	African_Ancestry	61.6	38.4	Male	82	69	276
	MMRF_1647	1	0	African-American	African_Ancestry	74.3	25.7	Male	80	23	277
	MMRF_1650	1	0	African-American	African_Ancestry	74.9	25.1	Female	82	79	211
	MMRF_1651	1	1	Caucasian	European_Ancestry	0.1	99.9	Male	54	52	180
	MMRF_1652	1	1	African-American	African_Ancestry	67.9	32.1	Female	74	70	320
	MMRF_1654	1	1	Caucasian	European_Ancestry	1.5	98.5	Male	86	64	631
	MMRF_1655	1	0	Caucasian	European_Ancestry	0.3	99.7	Female	63	8	226
	MMRF_1656	1	1	Caucasian	European_Ancestry	0.2	99.8	Female	70	42	216
	MMRF_1659	1	1	Caucasian	European_Ancestry	4.5	95.5	Male	50	76	666
	MMRF_1662	1	0	Caucasian	European_Ancestry	0.3	99.7	Male	78	30	205
	MMRF_1664	1	1	Caucasian	European_Ancestry	0.1	99.9	Male	63	36	168
	MMRF_1665	1	1	Caucasian	European_Ancestry	0.1	99.9	Female	64	81	159
	MMRF_1667	1	0	Caucasian	European_Ancestry	0.7	99.3	Female	57	50	238
	MMRF_1668	1	1	Caucasian	European_Ancestry	0.1	99.9	Male	63	67	235
	MMRF_1670	1	1	Caucasian	European_Ancestry	0.1	99.9	Male	93	116	189
	MMRF_1671	1	0	Caucasian	European_Ancestry	0.6	99.4	Male	68	57	150
	MMRF_1672	1	1	Caucasian	European_Ancestry	0	100	Female	57	50	164
	MMRF_1676	1	0	Caucasian	European_Ancestry	5.3	94.7	Female	51	83	237
	MMRF_1677	1	1	Caucasian	European_Ancestry	0	100	Male	50	45	203
	MMRF_1678	1	1	Caucasian	European_Ancestry	2.1	97.9	Male	80	122	267
	MMRF_1680	1	0	Caucasian	European_Ancestry	0	100	Male	55	69	194
	MMRF_1682	1	1	Caucasian	European_Ancestry	4.2	95.8	Male	72	106	163
	MMRF_1683	1	1	Caucasian	European_Ancestry	0.2	99.8	Male	71	208	182
	MMRF_1686	1	1	Caucasian	European_Ancestry	0	100	Female	37	24	162
	MMRF_1687	1	0	Caucasian	European_Ancestry	4.3	95.7	Male	77	51	205
	MMRF_1689	1	1	Caucasian	European_Ancestry	0.1	99.9	Male	90	66	173
	MMRF_1690	1	1	Caucasian	European_Ancestry	0.1	99.9	Female	57	51	183
	MMRF_1695	1	1	Caucasian	European_Ancestry	0.1	99.9	Male	61	24	183
	MMRF_1698	1	1	African-American	African_Ancestry	71.1	28.9	Female	59	40	243
	MMRF_1700	1	1	African-American	African_Ancestry	73.1	26.9	Male	75	56	239
	MMRF_1703	1	0	Caucasian	European_Ancestry	0.2	99.8	Male	74	39	150
	MMRF_1705	1	1	Caucasian	European_Ancestry	1	99	Male	68	31	128
	MMRF_1706	1	0	Caucasian	European_Ancestry	0.3	99.7	Male	66	69	675
	MMRF_1710	1	1	Caucasian	European_Ancestry	0	100	Female	48	47	366
	MMRF_1713	1	1	African-American	African_Ancestry	75	25	Female	60	41	211
	MMRF_1714	1	1	Caucasian	European_Ancestry	3.5	96.5	Male	52	46	182
	MMRF_1715	1	1	Caucasian	European_Ancestry	0.1	99.9	Female	56	100	200
	MMRF_1716	1	1	Caucasian	European_Ancestry	1.4	98.6	Female	84	51	185	V600E
	MMRF_1717	1	0	Caucasian	European_Ancestry	0	100	Male	64	50	219
	MMRF_1718	1	1	African-American	African_Ancestry	72.1	27.9	Male	60	40	425
	MMRF_1719	1	1	Caucasian	European_Ancestry	0.1	99.9	Male	65	54	126
	MMRF_1720	1	1	Caucasian	European_Ancestry	0.1	99.9	Male	83	71	139	BRAFnoneV600E
	MMRF_1721	1	1	Caucasian	European_Ancestry	8.4	91.6	Male	57	52	222
	MMRF_1722	1	1	Caucasian	European_Ancestry	0	100	Male	71	69	155
	MMRF_1723	1	0	Caucasian	European_Ancestry	0.1	99.9	Female	69	67	239
	MMRF_1725	1	0	Caucasian	European_Ancestry	0	100	Male	68	50	169
	MMRF_1726	1	1	Caucasian	European_Ancestry	0	100	Male	74	67	174
	MMRF_1727	1	1	Caucasian	European_Ancestry	0.4	99.6	Male	71	75	409
	MMRF_1730	1	1	Caucasian	European_Ancestry	0	100	Male	50	41	219
	MMRF_1731	1	1	Caucasian	European_Ancestry	0	100	Female	50	47	155
	MMRF_1733	1	1	Caucasian	European_Ancestry	0.3	99.7	Male	50	52	161
	MMRF_1735	1	1	Caucasian	European_Ancestry	0	100	Male	64	58	247
	MMRF_1736	1	1	Caucasian	European_Ancestry	1.8	98.2	Male	79	40	180
	MMRF_1738	1	1	Caucasian	European_Ancestry	0.6	99.4	Female	78	117	307
	MMRF_1739	1	1	African-American	African_Ancestry	72.6	27.4	Female	45	61	270
	MMRF_1740	1	0	Caucasian	European_Ancestry	6.1	93.9	Male	83	59	1981
	MMRF_1744	1	1	Caucasian	European_Ancestry	2.9	97.1	Female	68	42	255
	MMRF_1746	1	0	African-American	African_Ancestry	74.9	25.1	Female	51	57	205
	MMRF_1749	1	0	Caucasian	European_Ancestry	2.8	97.2	Male	52	33	642
	MMRF_1750	1	1	Caucasian	European_Ancestry	3.1	96.9	Female	69	59	218
	MMRF_1753	1	0	African-American	African_Ancestry	74.8	25.2	Male	64	45	300
	MMRF_1755	1	1	Caucasian	European_Ancestry	1.1	98.9	Male	78	118	161
	MMRF_1758	1	1	African-American	African_Ancestry	50.6	49.4	Female	72	80	227
	MMRF_1759	1	1	Caucasian	European_Ancestry	0	100	Male	76	51	284
	MMRF_1760	1	0	African-American	African_Ancestry	66.5	33.5	Male	78	43	131
	MMRF_1761	1	0	Caucasian	European_Ancestry	0	100	Male	66	39	253
	MMRF_1763	1	0	Caucasian	European_Ancestry	0	100	Male	53	48	222
	MMRF_1766	1	1	Caucasian	European_Ancestry	0.2	99.8	Male	60	55	180
	MMRF_1768	1	1	Caucasian	European_Ancestry	1	99	Female	64	75	147
	MMRF_1773	1	1	African-American	African_Ancestry	66.2	33.8	Male	44	34	156
	MMRF_1774	1	0	Caucasian	European_Ancestry	0.1	99.9	Male	65	57	487
	MMRF_1775	1	1	African-American	African_Ancestry	83.6	16.4	Male	54	35	179
	MMRF_1777	1	1	Caucasian	European_Ancestry	0	100	Female	67	44	153
	MMRF_1778	1	1	Caucasian	European_Ancestry	0	100	Male	82	33	202
	MMRF_1780	1	1	African-American	African_Ancestry	71.2	28.8	Male	65	51	185
	MMRF_1781	1	0	Caucasian	European_Ancestry	1.9	98.1	Female	69	53	235
	MMRF_1782	1	1	Caucasian	European_Ancestry	0.3	99.7	Female	63	98	142
	MMRF_1783	1	1	Caucasian	European_Ancestry	0	100	Male	57	68	177
	MMRF_1784	1	0	Caucasian	European_Ancestry	0	100	Male	60	74	236
	MMRF_1786	1	1	African-American	African_Ancestry	78.4	21.6	Female	48	58	205
	MMRF_1787	1	1	Caucasian	European_Ancestry	4.9	95.1	Male	70	46	487
	MMRF_1790	1	1	Caucasian	European_Ancestry	1.3	98.7	Female	76	44	158
	MMRF_1792	1	1	Caucasian	European_Ancestry	0.2	99.8	Female	47	65	201
	MMRF_1793	1	1	African-American	African_Ancestry	79.4	20.6	Male	63	43	267
	MMRF_1794	1	0	Caucasian	European_Ancestry	3.7	96.3	Male	79	35	466
	MMRF_1795	1	1	Caucasian	European_Ancestry	0	100	Female	75	68	226
	MMRF_1796	1	1	Caucasian	European_Ancestry	0.1	99.9	Female	73	1957	136
	MMRF_1797	1	1	Caucasian	European_Ancestry	0.1	99.9	Male	64	45	149
	MMRF_1801	1	1	Caucasian	European_Ancestry	0	100	Male	62	532	184	BRAFnoneV600E
	MMRF_1802	1	1	Caucasian	European_Ancestry	0	100	Male	63	37	213
	MMRF_1803	1	0	Caucasian	European_Ancestry	0	100	Male	65	48	199
	MMRF_1807	1	1	Caucasian	European_Ancestry	6.4	93.6	Male	78	42	383
	MMRF_1808	1	1	Caucasian	European_Ancestry	0.6	99.4	Male	56	51	137
	MMRF_1810	1	1	Caucasian	European_Ancestry	0.1	99.9	Female	61	47	147
	MMRF_1814	1	1	African-American	African_Ancestry	74.8	25.2	Male	75	71	200
	MMRF_1815	1	1	African-American	African_Ancestry	71.1	28.9	Female	81	54	210
	MMRF_1816	1	0	Caucasian	European_Ancestry	0.1	99.9	Female	66	62	290
	MMRF_1819	1	1	Caucasian	European_Ancestry	0.1	99.9	Male	67	35	184
	MMRF_1820	1	0	Caucasian	European_Ancestry	0	100	Female	49	42	188
	MMRF_1822	1	1	African-American	African_Ancestry	61.8	38.2	Male	43	52	132
	MMRF_1824	1	1	African-American	African_Ancestry	61.8	38.2	Female	68	48	240
	MMRF_1825	1	1	Caucasian	European_Ancestry	0.1	99.9	Male	54	69	182
	MMRF_1830	1	1	Caucasian	European_Ancestry	0.3	99.7	Female	69	52	147
	MMRF_1831	1	1	Caucasian	European_Ancestry	6	94	Male	69	97	212
	MMRF_1832	1	1	African-American	African_Ancestry	59.9	40.1	Male	71	43	164
	MMRF_1833	1	1	Caucasian	European_Ancestry	0	100	Male	60	65	170
	MMRF_1834	1	0	Caucasian	European_Ancestry	0.1	99.9	Female	64	36	204
	MMRF_1835	1	1	Caucasian	European_Ancestry	0	100	Male	66	59	155
	MMRF_1838	1	0	Caucasian	European_Ancestry	0	100	Male	72	49	146
	MMRF_1839	1	1	Caucasian	European_Ancestry	0	100	Female	66	60	242
	MMRF_1841	1	0	Caucasian	European_Ancestry	0	100	Female	61	78	212
	MMRF_1842	1	1	African-American	African_Ancestry	74.6	25.4	Male	56	70	168
	MMRF_1846	1	1	Caucasian	European_Ancestry	1.8	98.2	Male	58	71	187
	MMRF_1847	1	1	Caucasian	European_Ancestry	0	100	Male	52	57	256
	MMRF_1850	1	1	Caucasian	European_Ancestry	0	100	Male	55	76	155
	MMRF_1851	1	1	Caucasian	European_Ancestry	0	100	Male	63	56	222
	MMRF_1855	1	1	Caucasian	European_Ancestry	0	100	Female	62	177	176
	MMRF_1856	1	1	Caucasian	European_Ancestry	0	100	Male	54	35	134
	MMRF_1857	1	1	Caucasian	European_Ancestry	0.2	99.8	Male	71	57	147
	MMRF_1858	1	0	African-American	African_Ancestry	80.2	19.8	Male	62	43	207
	MMRF_1859	1	1	Caucasian	European_Ancestry	3.8	96.2	Male	63	61	192
	MMRF_1860	1	1	Caucasian	European_Ancestry	0	100	Male	46	24	204
	MMRF_1861	1	1	Caucasian	European_Ancestry	4.7	95.3	Female	71	49	180
	MMRF_1862	1	1	Caucasian	European_Ancestry	2.3	97.7	Female	53	66	208
	MMRF_1865	1	1	Caucasian	European_Ancestry	0.3	99.7	Female	56	50	184
	MMRF_1866	1	0	African-American	African_Ancestry	62.6	37.4	Male	58	51	182
	MMRF_1867	1	1	Caucasian	European_Ancestry	0	100	Female	58	72	168
	MMRF_1871	1	1	Caucasian	European_Ancestry	0.7	99.3	Female	69	61	213
	MMRF_1873	1	0	Caucasian	European_Ancestry	0	100	Female	90	69	230
	MMRF_1876	1	1	Caucasian	European_Ancestry	1.9	98.1	Female	70	82	267
	MMRF_1879	1	1	African-American	African_Ancestry	74.4	25.6	Male	69	28	186
	MMRF_1880	1	1	Caucasian	European_Ancestry	0	100	Female	66	38	156
	MMRF_1881	1	1	Caucasian	European_Ancestry	0.1	99.9	Male	66	50	154
	MMRF_1882	1	1	Caucasian	European_Ancestry	0	100	Male	67	75	154
	MMRF_1886	1	1	Caucasian	European_Ancestry	0	100	Male	66	58	439
	MMRF_1888	1	1	Caucasian	European_Ancestry	0	100	Female	64	57	190
	MMRF_1889	1	1	African-American	African_Ancestry	64.2	35.8	Female	62	79	537
	MMRF_1890	1	1	Caucasian	European_Ancestry	0	100	Female	47	56	288
	MMRF_1891	1	1	Caucasian	European_Ancestry	0	100	Male	65	55	203
	MMRF_1893	1	1	Caucasian	European_Ancestry	1.6	98.4	Male	38	36	192
	MMRF_1895	1	1	Caucasian	European_Ancestry	0.1	99.9	Male	50	44	190
	MMRF_1897	1	1	Caucasian	European_Ancestry	0.2	99.8	Male	57	11	208
	MMRF_1900	1	1	Caucasian	European_Ancestry	0	100	Male	77	87	260
	MMRF_1906	1	1	Caucasian	European_Ancestry	0	100	Male	77	35	184
	MMRF_1908	1	1	Caucasian	European_Ancestry	2.4	97.6	Female	68	31	142
	MMRF_1910	1	1	Caucasian	European_Ancestry	0	100	Male	61	73	158
	MMRF_1911	1	1	Caucasian	European_Ancestry	3	97	Male	53	41	204	V600E
	MMRF_1912	1	0	Caucasian	European_Ancestry	0.3	99.7	Male	58	329	157
	MMRF_1915	1	1	Caucasian	European_Ancestry	0.2	99.8	Female	60	82	199	BRAFnoneV600E
	MMRF_1916	1	1	Caucasian	European_Ancestry	0.1	99.9	Female	75	62	190
	MMRF_1917	1	1	Caucasian	European_Ancestry	0	100	Male	54	67	158
	MMRF_1918	1	1	Caucasian	European_Ancestry	0	100	Female	56	42	157	V600E
	MMRF_1921	1	1	Caucasian	European_Ancestry	3.4	96.6	Male	61	56	172	V600E
	MMRF_1922	1	1	Caucasian	European_Ancestry	1.3	98.7	Male	58	60	178
	MMRF_1923	1	1	Caucasian	European_Ancestry	0	100	Female	52	42	258
	MMRF_1927	1	1	Caucasian	European_Ancestry	0	100	Male	67	6	188
	MMRF_1928	1	1	Caucasian	European_Ancestry	0	100	Male	53	56	226
	MMRF_1929	1	0	Caucasian	European_Ancestry	0.2	99.8	Female	62	52	156
	MMRF_1930	1	0	Caucasian	European_Ancestry	1.9	98.1	Male	57	54	172
	MMRF_1931	1	1	Caucasian	European_Ancestry	15	85	Female	72	77	313
	MMRF_1932	1	1	Caucasian	European_Ancestry	0	100	Male	65	52	223
	MMRF_1939	1	0	African-American	African_Ancestry	60.3	39.7	Male	68	51	303
	MMRF_1940	1	0	Caucasian	European_Ancestry	0.6	99.4	Male	59	22	137
	MMRF_1945	1	0	African-American	African_Ancestry	69.8	30.2	Female	44	39	193
	MMRF_1953	1	0	Caucasian	European_Ancestry	0	100	Male	63	54	130
	MMRF_1955	1	0	Caucasian	European_Ancestry	0.8	99.2	Female	65	57	167
	MMRF_1957	1	0	Caucasian	European_Ancestry	0.9	99.1	Male	75	60	251
	MMRF_1963	1	1	Caucasian	European_Ancestry	0.1	99.9	Male	64	31	168
	MMRF_1965	1	1	Caucasian	European_Ancestry	2.4	97.6	Female	60	328	198
	MMRF_1967	1	1	Caucasian	European_Ancestry	2.9	97.1	Male	74	66	190
	MMRF_1970	1	0	Caucasian	European_Ancestry	0.6	99.4	Male	69	36	234	V600E
	MMRF_1971	1	1	Caucasian	European_Ancestry	0.6	99.4	Female	65	374	104	BRAFnoneV600E
	MMRF_1972	1	1	Caucasian	European_Ancestry	0	100	Male	82	82	277
	MMRF_1974	1	1	Caucasian	European_Ancestry	0	100	Male	60	94	203
	MMRF_1977	1	1	African-American	African_Ancestry	66.2	33.8	Male	45	43	270
	MMRF_1978	1	1	Caucasian	European_Ancestry	0.4	99.6	Female	73	49	159
	MMRF_1981	1	1	Caucasian	European_Ancestry	0	100	Male	63	77	262
	MMRF_1982	1	1	African-American	African_Ancestry	71.9	28.1	Female	52	32	186
	MMRF_1985	1	1	Caucasian	European_Ancestry	0	100	Female	52	54	198
	MMRF_1986	1	0	African-American	African_Ancestry	64.4	35.6	Male	69	498	168	BRAFnoneV600E
	MMRF_1991	1	1	Caucasian	European_Ancestry	0	100	Male	58	87	170	V600E
	MMRF_1992	1	1	Caucasian	European_Ancestry	0.1	99.9	Female	53	16	141
	MMRF_1994	1	0	Caucasian	European_Ancestry	0	100	Female	89	95	225
	MMRF_1995	1	1	Caucasian	European_Ancestry	3.5	96.5	Male	72	72	178
	MMRF_1997	1	1	African-American	African_Ancestry	43.8	56.2	Male	86	77	161
	MMRF_1998	1	1	Caucasian	European_Ancestry	2.5	97.5	Male	63	52	386
	MMRF_1999	1	0	Caucasian	European_Ancestry	0.4	99.6	Female	53	102	141
	MMRF_2000	1	1	Caucasian	European_Ancestry	15.6	84.4	Male	49	26	381
	MMRF_2001	1	1	Caucasian	European_Ancestry	1	99	Male	57	70	157
	MMRF_2002	1	1	Caucasian	European_Ancestry	0.1	99.9	Male	71	58	205
	MMRF_2005	1	1	Caucasian	European_Ancestry	0	100	Female	53	51	146	V600E
	MMRF_2006	1	1	Caucasian	European_Ancestry	0	100	Male	61	50	148
	MMRF_2007	1	0	African-American	African_Ancestry	89	11	Male	66	53	155
	MMRF_2012	1	1	African-American	African_Ancestry	79.3	20.7	Female	62	92	188
	MMRF_2013	1	1	Caucasian	European_Ancestry	10.7	89.3	Male	61	46	383
	MMRF_2014	1	0	Caucasian	European_Ancestry	0.7	99.3	Male	61	61	138	V600E
	MMRF_2015	1	1	African-American	African_Ancestry	66.6	33.4	Male	65	55	212
	MMRF_2016	1	1	Caucasian	European_Ancestry	4.6	95.4	Male	76	60	232	BRAFnoneV600E
	MMRF_2017	1	1	Caucasian	European_Ancestry	0.4	99.6	Male	82	50	139
	MMRF_2018	1	1	Caucasian	European_Ancestry	1.8	98.2	Male	71	62	183
	MMRF_2019	1	1	Caucasian	European_Ancestry	4.8	95.2	Female	69	43	181
	MMRF_2021	1	0	African-American	African_Ancestry	68.4	31.6	Male	66	31	204
	MMRF_2024	1	0	Caucasian	European_Ancestry	2.9	97.1	Female	58	59	129
	MMRF_2026	1	1	Caucasian	European_Ancestry	0.9	99.1	Male	61	56	164	V600E
	MMRF_2035	1	1	Caucasian	European_Ancestry	0	100	Male	73	64	220
	MMRF_2038	1	1	Caucasian	European_Ancestry	0.8	99.2	Female	37	31	225
	MMRF_2039	1	1	Caucasian	European_Ancestry	0.5	99.5	Male	70	62	258
	MMRF_2041	1	1	Caucasian	European_Ancestry	0	100	Female	52	513	164
	MMRF_2043	1	1	Caucasian	European_Ancestry	0.2	99.8	Male	70	58	160
	MMRF_2047	1	1	Caucasian	European_Ancestry	0.1	99.9	Male	67	81	131
	MMRF_2050	1	1	Caucasian	European_Ancestry	0.2	99.8	Female	78	64	160
	MMRF_2054	1	1	Caucasian	European_Ancestry	0	100	Male	63	66	130
	MMRF_2055	1	1	Caucasian	European_Ancestry	1	99	Female	84	88	165	BRAFnoneV600E
	MMRF_2056	1	1	Caucasian	European_Ancestry	0.1	99.9	Female	50	44	200
	MMRF_2057	1	1	African-American	African_Ancestry	70.6	29.4	Female	90	43	239
	MMRF_2058	1	0	African-American	African_Ancestry	78.6	21.4	Male	63	45	192
	MMRF_2059	1	1	Caucasian	European_Ancestry	0.5	99.5	Male	57	152	139
	MMRF_2061	1	1	Caucasian	European_Ancestry	0	100	Female	74	113	203
	MMRF_2062	1	1	African-American	African_Ancestry	80.9	19.1	Male	62	77	189
	MMRF_2063	1	0	Caucasian	European_Ancestry	0	100	Male	67	55	179
	MMRF_2068	1	1	Caucasian	European_Ancestry	0.4	99.6	Female	82	65	295
	MMRF_2072	1	1	Caucasian	European_Ancestry	0	100	Female	73	114	153
	MMRF_2074	1	1	Caucasian	European_Ancestry	0.1	99.9	Female	61	32	154
	MMRF_2076	1	1	Caucasian	European_Ancestry	0	100	Female	72	112	229
	MMRF_2079	1	1	African-American	African_Ancestry	61.1	38.9	Male	62	29	220
	MMRF_2080	1	1	Caucasian	European_Ancestry	0	100	Female	48	66	178
	MMRF_2081	1	1	Caucasian	European_Ancestry	0	100	Female	69	38	215
	MMRF_2082	1	1	Caucasian	European_Ancestry	0.7	99.3	Female	67	51	190
	MMRF_2083	1	1	Caucasian	European_Ancestry	0	100	Female	66	54	166
	MMRF_2085	1	0	Caucasian	European_Ancestry	2.7	97.3	Female	74	36	273
	MMRF_2087	1	1	African-American	African_Ancestry	75.4	24.6	Male	74	42	192
	MMRF_2089	1	1	Caucasian	European_Ancestry	0.3	99.7	Female	66	103	205
	MMRF_2090	1	0	African-American	African_Ancestry	63.9	36.1	Male	52	49	224
	MMRF_2091	1	1	African-American	African_Ancestry	63.8	36.2	Female	49	308	257
	MMRF_2093	1	1	Caucasian	European_Ancestry	0.1	99.9	Female	51	63	163
	MMRF_2095	1	0	Caucasian	European_Ancestry	3.1	96.9	Female	84	36	100
	MMRF_2098	1	1	Caucasian	European_Ancestry	0.2	99.8	Male	79	64	163	V600E
	MMRF_2101	1	0	Caucasian	European_Ancestry	0.2	99.8	Female	54	63	168
	MMRF_2102	1	1	Caucasian	European_Ancestry	0.1	99.9	Male	76	41	152
	MMRF_2106	1	1	African-American	African_Ancestry	71	29	Male	54	73	234
	MMRF_2107	1	1	Caucasian	European_Ancestry	0.1	99.9	Female	63	55	160
	MMRF_2112	1	0	Caucasian	European_Ancestry	3.9	96.1	Male	51	83	137
	MMRF_2113	1	1	Caucasian	European_Ancestry	0	100	Male	71	38	155
	MMRF_2114	1	0	African-American	African_Ancestry	84	16	Female	53	38	192
	MMRF_2115	1	1	Caucasian	European_Ancestry	0.1	99.9	Male	66	98	228
	MMRF_2116	1	1	Caucasian	European_Ancestry	0	100	Male	56	30	125
	MMRF_2118	1	1	African-American	African_Ancestry	80	20	Male	63	91	234
	MMRF_2119	1	1	Caucasian	European_Ancestry	0.2	99.8	Female	60	65	192
	MMRF_2124	1	0	Caucasian	European_Ancestry	0.2	99.8	Female	55	87	203
	MMRF_2125	1	1	African-American	African_Ancestry	63.3	36.7	Male	54	29	204
	MMRF_2126	1	1	Caucasian	European_Ancestry	0	100	Male	70	71	436
	MMRF_2128	1	0	Caucasian	European_Ancestry	0	100	Female	66	46	198
	MMRF_2129	1	0	Caucasian	European_Ancestry	0.1	99.9	Female	62	57	149
	MMRF_2132	1	1	African-American	African_Ancestry	65.9	34.1	Male	87	55	299
	MMRF_2137	1	0	Caucasian	European_Ancestry	0	100	Male	68	40	141
	MMRF_2138	1	0	African-American	African_Ancestry	75	25	Male	81	60	161
	MMRF_2140	1	1	African-American	African_Ancestry	67.3	32.7	Female	65	47	207
	MMRF_2141	1	1	Caucasian	European_Ancestry	0.1	99.9	Male	61	72	129
	MMRF_2143	1	1	African-American	African_Ancestry	72.2	27.8	Male	64	41	186
	MMRF_2144	1	0	Caucasian	European_Ancestry	2.2	97.8	Male	71	56	153
	MMRF_2147	1	0	Caucasian	European_Ancestry	0.1	99.9	Male	65	61	190
	MMRF_2150	1	1	Caucasian	European_Ancestry	1.2	98.8	Female	71	65	189
	MMRF_2151	1	1	Caucasian	European_Ancestry	5.8	94.2	Male	56	45	138	BRAFnoneV600E
	MMRF_2152	1	0	Caucasian	European_Ancestry	26.9	73.1	Female	53	105	550
	MMRF_2153	1	1	Caucasian	European_Ancestry	0	100	Male	78	32	110
	MMRF_2159	1	0	Caucasian	European_Ancestry	0.8	99.2	Female	59	39	188
	MMRF_2160	1	1	African-American	African_Ancestry	80.4	19.6	Male	68	54	234
	MMRF_2166	1	0	Caucasian	European_Ancestry	0	100	Male	88	545	233
	MMRF_2167	1	0	Caucasian	European_Ancestry	0.1	99.9	Male	70	60	276
	MMRF_2168	1	1	African-American	African_Ancestry	74.6	25.4	Male	50	38	234
	MMRF_2170	1	1	Caucasian	European_Ancestry	0	100	Female	55	65	213
	MMRF_2172	1	1	Caucasian	European_Ancestry	0	100	Female	72	74	206
	MMRF_2173	1	1	Caucasian	European_Ancestry	2.1	97.9	Female	75	67	155
	MMRF_2174	1	1	Caucasian	European_Ancestry	0.4	99.6	Male	85	50	462
	MMRF_2176	1	1	African-American	African_Ancestry	85.9	14.1	Female	44	69	184
	MMRF_2180	1	1	Caucasian	European_Ancestry	0	100	Female	60	40	196
	MMRF_2181	1	1	Caucasian	European_Ancestry	12.4	87.6	Female	80	38	207
	MMRF_2183	1	1	Caucasian	European_Ancestry	0	100	Female	79	66	223
	MMRF_2185	1	0	Caucasian	European_Ancestry	3.4	96.6	Male	67	105	140
	MMRF_2186	1	1	Caucasian	European_Ancestry	1.7	98.3	Male	69	53	130
	MMRF_2190	1	0	Caucasian	European_Ancestry	0	100	Female	54	62	183
	MMRF_2191	1	1	African-American	African_Ancestry	75.6	24.4	Male	59	40	441
	MMRF_2194	1	1	Caucasian	European_Ancestry	0.3	99.7	Male	75	82	368
	MMRF_2195	1	1	Caucasian	European_Ancestry	1.4	98.6	Male	69	63	163
	MMRF_2196	1	0	Caucasian	European_Ancestry	0	100	Female	68	45	170
	MMRF_2197	1	1	Caucasian	European_Ancestry	0	100	Male	82	88	195
	MMRF_2198	1	0	Caucasian	European_Ancestry	0	100	Male	55	62	265
	MMRF_2199	1	1	Caucasian	European_Ancestry	0.6	99.4	Female	77	55	162
	MMRF_2200	1	1	Caucasian	European_Ancestry	0.2	99.8	Male	58	90	212	V600E
	MMRF_2201	1	1	Caucasian	European_Ancestry	0.2	99.8	Male	75	61	121
	MMRF_2204	1	1	African-American	African_Ancestry	66.2	33.8	Male	82	63	300
	MMRF_2207	1	0	Caucasian	European_Ancestry	0.3	99.7	Male	57	43	218
	MMRF_2209	1	1	Caucasian	European_Ancestry	0	100	Male	70	50	145
	MMRF_2211	1	1	Caucasian	European_Ancestry	0	100	Male	45	47	223
	MMRF_2213	1	1	Caucasian	European_Ancestry	0	100	Female	63	51	185
	MMRF_2214	1	1	African-American	African_Ancestry	63.5	36.5	Male	75	61	258
	MMRF_2215	1	1	Caucasian	European_Ancestry	1.8	98.2	Male	71	67	182
	MMRF_2216	1	1	Caucasian	European_Ancestry	0	100	Male	84	56	195
	MMRF_2217	1	1	Caucasian	European_Ancestry	0.1	99.9	Male	60	63	173
	MMRF_2220	1	1	Caucasian	European_Ancestry	1.3	98.7	Female	56	72	234
	MMRF_2222	1	0	Caucasian	European_Ancestry	0.2	99.8	Female	46	63	171
	MMRF_2223	1	0	Caucasian	European_Ancestry	0.1	99.9	Female	82	61	121
	MMRF_2224	1	1	Caucasian	European_Ancestry	1.1	98.9	Male	56	46	128
	MMRF_2225	1	1	Caucasian	European_Ancestry	3.2	96.8	Female	53	67	146
	MMRF_2226	1	0	Caucasian	European_Ancestry	0.2	99.8	Male	67	63	231
	MMRF_2228	1	1	African-American	African_Ancestry	68.6	31.4	Male	61	49	185
	MMRF_2229	1	1	Caucasian	European_Ancestry	9.8	90.2	Male	70	70	143
	MMRF_2230	1	1	Caucasian	European_Ancestry	0.1	99.9	Female	67	78	124
	MMRF_2232	1	1	African-American	African_Ancestry	55.7	44.3	Female	56	56	221
	MMRF_2238	1	1	Caucasian	European_Ancestry	0.1	99.9	Male	52	49	207
	MMRF_2239	1	0	African-American	African_Ancestry	80.7	19.3	Female	73	45	253
	MMRF_2240	1	1	Caucasian	European_Ancestry	0	100	Male	67	69	176
	MMRF_2245	1	1	Caucasian	European_Ancestry	0	100	Female	77	181	202	V600E
	MMRF_2246	1	0	Caucasian	European_Ancestry	0	100	Female	65	49	136
	MMRF_2250	1	1	Caucasian	European_Ancestry	1	99	Female	71	49	164
	MMRF_2251	1	1	Caucasian	European_Ancestry	0	100	Female	47	45	161
	MMRF_2253	1	1	Caucasian	European_Ancestry	0.2	99.8	Male	61	41	198	V600E
	MMRF_2257	1	1	Caucasian	European_Ancestry	1.4	98.6	Male	67	34	316
	MMRF_2258	1	1	Caucasian	European_Ancestry	9.5	90.5	Female	74	54	426
	MMRF_2266	1	1	Caucasian	European_Ancestry	0	100	Male	73	96	198
	MMRF_2267	1	1	Caucasian	European_Ancestry	1.4	98.6	Female	79	69	138
	MMRF_2268	1	1	Caucasian	European_Ancestry	1	99	Male	73	7	161
	MMRF_2269	1	1	Caucasian	European_Ancestry	0.1	99.9	Female	68	54	429
	MMRF_2270	1	0	Caucasian	European_Ancestry	0	100	Male	56	56	186	BRAFnoneV600E
	MMRF_2271	1	1	Caucasian	European_Ancestry	0	100	Female	88	74	211
	MMRF_2272	1	1	Caucasian	European_Ancestry	0.1	99.9	Male	57	31	257
	MMRF_2273	1	1	Caucasian	European_Ancestry	0	100	Female	69	98	209
	MMRF_2279	1	1	Caucasian	European_Ancestry	0.1	99.9	Male	65	29	241
	MMRF_2281	1	0	Caucasian	European_Ancestry	2.3	97.7	Male	51	60	197
	MMRF_2284	1	0	Caucasian	European_Ancestry	3.4	96.6	Female	67	76	172
	MMRF_2286	1	1	African-American	African_Ancestry	71	29	Female	67	66	168
	MMRF_2288	1	0	Caucasian	European_Ancestry	0.5	99.5	Female	59	30	493
	MMRF_2289	1	0	Caucasian	European_Ancestry	2.5	97.5	Male	52	56	213
	MMRF_2290	1	1	Caucasian	European_Ancestry	0.7	99.3	Female	79	73	163
	MMRF_2291	1	1	Caucasian	European_Ancestry	0	100	Male	75	69	222	V600E
	MMRF_2293	1	1	Caucasian	European_Ancestry	5.1	94.9	Male	69	94	160
	MMRF_2297	1	1	Caucasian	European_Ancestry	0.2	99.8	Male	58	40	148
	MMRF_2300	1	1	Caucasian	European_Ancestry	0.9	99.1	Male	80	216	145
	MMRF_2301	1	1	Caucasian	European_Ancestry	0.1	99.9	Male	62	44	200
	MMRF_2302	1	1	Caucasian	European_Ancestry	0.1	99.9	Male	77	75	212
	MMRF_2305	1	1	Caucasian	European_Ancestry	1.2	98.8	Male	68	42	127
	MMRF_2306	1	1	African-American	African_Ancestry	73	27	Male	40	68	199
	MMRF_2307	1	1	Caucasian	European_Ancestry	0	100	Male	66	36	378
	MMRF_2308	1	0	Caucasian	European_Ancestry	0	100	Female	74	40	156
	MMRF_2310	1	1	African-American	African_Ancestry	83.6	16.4	Male	67	52	251
	MMRF_2313	1	1	Caucasian	European_Ancestry	2.1	97.9	Male	53	62	413
	MMRF_2314	1	1	Caucasian	European_Ancestry	1.7	98.3	Male	59	76	372
	MMRF_2316	1	1	Caucasian	European_Ancestry	1	99	Male	64	34	137
	MMRF_2317	1	1	Caucasian	European_Ancestry	1	99	Male	75	61	170
	MMRF_2324	1	0	Caucasian	European_Ancestry	0.1	99.9	Male	66	65	169
	MMRF_2326	1	1	Caucasian	European_Ancestry	0	100	Male	72	73	124
	MMRF_2327	1	0	Caucasian	European_Ancestry	2.3	97.7	Male	73	73	117
	MMRF_2328	1	1	Caucasian	European_Ancestry	5.2	94.8	Male	66	54	404
	MMRF_2329	1	1	Caucasian	European_Ancestry	0.1	99.9	Male	72	48	164
	MMRF_2330	1	1	Caucasian	European_Ancestry	0	100	Male	58	70	229
	MMRF_2331	1	1	Caucasian	European_Ancestry	0	100	Female	70	66	175
	MMRF_2333	1	0	Caucasian	European_Ancestry	0.2	99.8	Female	80	59	101
	MMRF_2335	1	1	Caucasian	European_Ancestry	2.2	97.8	Male	64	51	181
	MMRF_2336	1	1	Caucasian	European_Ancestry	0.2	99.8	Female	63	55	203
	MMRF_2339	1	1	Caucasian	European_Ancestry	0	100	Female	53	50	116	V600E
	MMRF_2341	1	1	Caucasian	European_Ancestry	0.7	99.3	Male	53	77	230
	MMRF_2344	1	0	African-American	African_Ancestry	55	45	Male	66	54	181
	MMRF_2352	1	1	Caucasian	European_Ancestry	0	100	Male	60	44	150
	MMRF_2353	1	1	Caucasian	European_Ancestry	0.1	99.9	Male	56	40	315
	MMRF_2362	1	1	African-American	African_Ancestry	77.5	22.5	Male	65	51	182
	MMRF_2363	1	1	Caucasian	European_Ancestry	0.5	99.5	Female	52	57	331
	MMRF_2364	1	1	Caucasian	European_Ancestry	3	97	Male	51	48	143
	MMRF_2365	1	1	Caucasian	European_Ancestry	1.5	98.5	Female	77	44	211
	MMRF_2366	1	1	Caucasian	European_Ancestry	0.1	99.9	Female	75	45	409
	MMRF_2368	1	1	Caucasian	European_Ancestry	2.7	97.3	Female	82	49	175
	MMRF_2373	1	1	Caucasian	European_Ancestry	0.1	99.9	Male	67	61	450
	MMRF_2378	1	1	Caucasian	European_Ancestry	0	100	Male	66	84	189
	MMRF_2379	1	1	Caucasian	European_Ancestry	0.8	99.2	Male	79	91	132
	MMRF_2380	1	1	African-American	African_Ancestry	79.9	20.1	Male	69	57	282	BRAFnoneV600E
	MMRF_2384	1	1	Caucasian	European_Ancestry	2.2	97.8	Female	57	22	330
	MMRF_2386	1	0	African-American	African_Ancestry	75.7	24.3	Male	64	45	169
	MMRF_2388	1	0	Caucasian	European_Ancestry	2.8	97.2	Female	74	85	151
	MMRF_2397	1	0	Caucasian	European_Ancestry	0.1	99.9	Male	50	32	180
	MMRF_2400	1	1	Caucasian	European_Ancestry	0	100	Male	68	43	265
	MMRF_2401	1	1	Caucasian	European_Ancestry	2.3	97.7	Male	64	70	185
	MMRF_2402	1	0	Caucasian	European_Ancestry	0	100	Male	70	69	356
	MMRF_2404	1	1	African-American	African_Ancestry	32.2	67.8	Male	50	39	376
	MMRF_2407	1	1	Caucasian	European_Ancestry	5.8	94.2	Male	45	23	438
	MMRF_2409	1	1	Caucasian	European_Ancestry	0.1	99.9	Male	66	67	355
	MMRF_2410	1	0	Caucasian	European_Ancestry	0	100	Male	60	55	193
	MMRF_2413	1	1	Caucasian	European_Ancestry	0.4	99.6	Male	61	76	205
	MMRF_2419	1	1	Caucasian	European_Ancestry	0	100	Male	55	50	175
	MMRF_2422	1	1	African-American	African_Ancestry	52.9	47.1	Male	62	44	301
	MMRF_2425	1	0	Caucasian	European_Ancestry	0	100	Male	54	78	144
	MMRF_2426	1	0	Caucasian	European_Ancestry	0	100	Female	63	121	396
	MMRF_2427	1	1	Caucasian	European_Ancestry	4.6	95.4	Male	64	41	181
	MMRF_2428	1	0	Caucasian	European_Ancestry	0	100	Male	54	49	154
	MMRF_2429	1	1	Caucasian	European_Ancestry	0.1	99.9	Male	69	51	204
	MMRF_2433	1	1	Caucasian	European_Ancestry	0.1	99.9	Male	53	49	128
	MMRF_2436	1	1	Caucasian	European_Ancestry	0.5	99.5	Male	60	69	200	BRAFnoneV600E
	MMRF_2438	1	1	Caucasian	European_Ancestry	0	100	Female	51	117	176
	MMRF_2440	1	1	Caucasian	European_Ancestry	0.3	99.7	Male	47	43	162	BRAFnoneV600E
	MMRF_2442	1	0	Caucasian	European_Ancestry	0	100	Male	62	59	129	BRAFnoneV600E
	MMRF_2444	1	1	Caucasian	European_Ancestry	2.4	97.6	Female	81	57	178
	MMRF_2446	1	0	Caucasian	European_Ancestry	0	100	Female	50	47	225
	MMRF_2449	1	1	Caucasian	European_Ancestry	0	100	Female	56	84	142
	MMRF_2452	1	1	Caucasian	European_Ancestry	6.2	93.8	Male	64	35	121
	MMRF_2455	1	1	Caucasian	European_Ancestry	0	100	Male	63	176	242
	MMRF_2456	1	1	Caucasian	European_Ancestry	0.2	99.8	Male	70	87	102
	MMRF_2457	1	1	Caucasian	European_Ancestry	0.1	99.9	Female	52	70	90
	MMRF_2461	1	1	Caucasian	European_Ancestry	0	100	Female	87	67	143
	MMRF_2464	1	1	Caucasian	European_Ancestry	0	100	Female	62	63	86
	MMRF_2465	1	1	Caucasian	European_Ancestry	0.1	99.9	Female	67	74	384
	MMRF_2468	1	1	Caucasian	European_Ancestry	1.3	98.7	Male	60	36	166
	MMRF_2469	1	1	Caucasian	European_Ancestry	0	100	Male	53	61	128	BRAFnoneV600E
	MMRF_2471	1	1	Caucasian	European_Ancestry	0	100	Male	71	33	172
	MMRF_2472	1	0	Caucasian	European_Ancestry	0.2	99.8	Female	62	49	243
	MMRF_2473	1	1	Caucasian	European_Ancestry	4.9	95.1	Female	74	47	100
	MMRF_2475	1	1	Caucasian	European_Ancestry	2.2	97.8	Male	47	68	90
	MMRF_2476	1	1	Caucasian	European_Ancestry	0	100	Male	83	71	274
	MMRF_2477	1	0	Caucasian	European_Ancestry	0.1	99.9	Female	61	72	155
	MMRF_2478	1	1	African-American	African_Ancestry	74	26	Male	52	32	145
	MMRF_2480	1	1	Caucasian	European_Ancestry	0	100	Male	63	46	96
	MMRF_2485	1	1	Caucasian	European_Ancestry	0.1	99.9	Female	60	41	287
	MMRF_2486	1	0	African-American	African_Ancestry	67.8	32.2	Female	34	34	196
	MMRF_2487	1	1	Caucasian	European_Ancestry	5	95	Male	63	80	231
	MMRF_2488	1	1	Caucasian	European_Ancestry	0.7	99.3	Male	52	47	161
	MMRF_2489	1	1	Caucasian	European_Ancestry	0.1	99.9	Male	56	37	132
	MMRF_2490	1	1	Caucasian	European_Ancestry	2.5	97.5	Female	81	206	415
	MMRF_2493	1	0	Caucasian	European_Ancestry	0.7	99.3	Male	68	75	188
	MMRF_2497	1	1	Caucasian	European_Ancestry	0	100	Female	70	44	144
	MMRF_2498	1	1	Caucasian	European_Ancestry	2.7	97.3	Male	43	25	148
	MMRF_2499	1	1	Caucasian	European_Ancestry	0.1	99.9	Female	55	41	383
	MMRF_2501	1	1	African-American	African_Ancestry	75.9	24.1	Female	55	52	277
	MMRF_2503	1	0	Caucasian	European_Ancestry	0.1	99.9	Male	67	77	201
	MMRF_2504	1	0	African-American	African_Ancestry	62.2	37.8	Male	32	43	123
	MMRF_2505	1	1	African-American	African_Ancestry	76.5	23.5	Male	68	63	131
	MMRF_2506	1	1	African-American	African_Ancestry	62.5	37.5	Male	81	52	279
	MMRF_2511	1	0	Caucasian	European_Ancestry	0	100	Male	63	39	112
	MMRF_2514	1	1	Caucasian	European_Ancestry	0.1	99.9	Female	63	86	167
	MMRF_2515	1	1	Caucasian	European_Ancestry	0.7	99.3	Female	87	47	173
	MMRF_2516	1	1	African-American	African_Ancestry	72.7	27.3	Male	67	47	229
	MMRF_2517	1	0	Caucasian	European_Ancestry	0	100	Male	56	41	140
	MMRF_2518	1	1	Caucasian	European_Ancestry	5.5	94.5	Female	84	66	166
	MMRF_2519	1	1	Caucasian	European_Ancestry	0.3	99.7	Male	67	41	133
	MMRF_2523	1	1	African-American	African_Ancestry	72.5	27.5	Female	55	67	145
	MMRF_2525	1	1	African-American	African_Ancestry	76.4	23.6	Female	51	23	252
	MMRF_2526	1	1	Caucasian	European_Ancestry	0.8	99.2	Female	69	61	240
	MMRF_2531	1	1	Caucasian	European_Ancestry	0	100	Male	70	76	199
	MMRF_2532	1	1	Caucasian	European_Ancestry	0	100	Male	73	80	191
	MMRF_2535	1	1	Caucasian	European_Ancestry	2.2	97.8	Female	46	412	100
	MMRF_2538	1	1	Caucasian	European_Ancestry	0	100	Male	68	50	170
	MMRF_2539	1	1	Caucasian	European_Ancestry	0	100	Female	51	36	175
	MMRF_2541	1	1	Caucasian	European_Ancestry	0.1	99.9	Female	57	60	189
	MMRF_2543	1	1	Caucasian	European_Ancestry	3.1	96.9	Male	68	52	114
	MMRF_2545	1	0	Caucasian	European_Ancestry	3.8	96.2	Male	63	62	379
	MMRF_2546	1	0	African-American	African_Ancestry	48.5	51.5	Male	81	65	247
	MMRF_2548	1	1	Caucasian	European_Ancestry	0.2	99.8	Male	57	51	162
	MMRF_2549	1	1	Caucasian	European_Ancestry	0.1	99.9	Female	64	80	392
	MMRF_2550	1	1	African-American	African_Ancestry	54.1	45.9	Female	62	55	213
	MMRF_2554	1	1	Caucasian	European_Ancestry	0	100	Male	65	93	242
	MMRF_2557	1	1	Caucasian	European_Ancestry	0.1	99.9	Male	83	64	175
	MMRF_2559	1	1	Caucasian	European_Ancestry	0.4	99.6	Male	51	43	464
	MMRF_2560	1	1	Caucasian	European_Ancestry	0	100	Male	63	42	207
	MMRF_2562	1	1	Caucasian	European_Ancestry	0	100	Male	66	52	192
	MMRF_2563	1	0	Caucasian	European_Ancestry	0	100	Male	62	63	143
	MMRF_2564	1	1	African-American	African_Ancestry	73.1	26.9	Female	55	37	203
	MMRF_2566	1	0	Caucasian	European_Ancestry	0	100	Male	57	56	160
	MMRF_2567	1	1	Caucasian	European_Ancestry	1.8	98.2	Male	62	71	174
	MMRF_2568	1	1	Caucasian	European_Ancestry	0	100	Male	69	59	470	V600E
	MMRF_2570	1	1	Caucasian	European_Ancestry	1.9	98.1	Female	61	72	188
	MMRF_2572	1	1	Caucasian	European_Ancestry	2.2	97.8	Male	75	63	132
	MMRF_2573	1	1	Caucasian	European_Ancestry	1.2	98.8	Male	72	52	241
	MMRF_2574	1	1	Caucasian	European_Ancestry	1.2	98.8	Male	74	56	192
	MMRF_2577	1	0	Caucasian	European_Ancestry	0.4	99.6	Male	51	37	163
	MMRF_2579	1	1	Caucasian	European_Ancestry	0.1	99.9	Male	61	39	159	V600E
	MMRF_2580	1	1	Caucasian	European_Ancestry	0	100	Female	80	72	143
	MMRF_2581	1	1	African-American	African_Ancestry	66.4	33.6	Male	72	68	235
	MMRF_2583	1	1	Caucasian	European_Ancestry	0.1	99.9	Female	60	56	298
	MMRF_2584	1	0	Caucasian	European_Ancestry	0.6	99.4	Female	57	47	285
	MMRF_2587	1	1	Caucasian	European_Ancestry	0	100	Female	72	95	168
	MMRF_2590	1	1	Caucasian	European_Ancestry	0	100	Female	72	44	166
	MMRF_2592	1	0	Caucasian	European_Ancestry	0.6	99.4	Female	59	69	156
	MMRF_2593	1	0	Caucasian	European_Ancestry	0	100	Male	65	80	168
	MMRF_2595	1	1	Caucasian	European_Ancestry	0	100	Female	60	109	188
	MMRF_2596	1	1	Caucasian	European_Ancestry	0	100	Female	73	52	186
	MMRF_2598	1	1	Caucasian	European_Ancestry	0.1	99.9	Female	82	80	265
	MMRF_2601	1	1	Caucasian	European_Ancestry	1.4	98.6	Female	70	39	140
	MMRF_2602	1	1	Caucasian	European_Ancestry	1.9	98.1	Male	51	50	167
	MMRF_2605	1	1	Caucasian	European_Ancestry	0.1	99.9	Female	62	53	162
	MMRF_2606	1	1	Caucasian	European_Ancestry	0	100	Female	70	52	119
	MMRF_2609	1	0	Caucasian	European_Ancestry	0	100	Male	65	37	312
	MMRF_2611	1	1	Caucasian	European_Ancestry	0.1	99.9	Female	66	63	224
	MMRF_2613	1	1	Caucasian	European_Ancestry	2.9	97.1	Female	70	54	171
	MMRF_2614	1	1	Caucasian	European_Ancestry	0.1	99.9	Male	58	55	149	V600E
	MMRF_2621	1	1	Caucasian	European_Ancestry	0.1	99.9	Male	52	14	168	V600E
	MMRF_2622	1	1	Caucasian	European_Ancestry	0.1	99.9	Male	59	53	213
	MMRF_2624	1	0	Caucasian	European_Ancestry	0.1	99.9	Male	58	54	300	BRAFnoneV600E
	MMRF_2628	1	1	Caucasian	European_Ancestry	0.3	99.7	Male	65	66	365
	MMRF_2630	1	1	Caucasian	European_Ancestry	0.1	99.9	Male	58	59	369
	MMRF_2631	1	1	Caucasian	European_Ancestry	0.1	99.9	Male	63	57	292
	MMRF_2634	1	1	Caucasian	European_Ancestry	0	100	Male	59	59	1239
	MMRF_2635	1	1	Caucasian	European_Ancestry	1.5	98.5	Male	63	33	327	V600E
	MMRF_2636	1	1	Caucasian	European_Ancestry	0.1	99.9	Male	57	63	372
	MMRF_2638	1	1	Caucasian	European_Ancestry	0.3	99.7	Male	53	40	439
	MMRF_2639	1	1	Caucasian	European_Ancestry	0.6	99.4	Male	48	64	642	BRAFnoneV600E
	MMRF_2640	1	0	Caucasian	European_Ancestry	0.1	99.9	Male	45	65	1402
	MMRF_2641	1	1	Caucasian	European_Ancestry	0.1	99.9	Male	53	48	333
	MMRF_2642	1	1	Caucasian	European_Ancestry	0	100	Female	59	111	715
	MMRF_2643	1	1	Caucasian	European_Ancestry	0	100	Male	56	123	413
	MMRF_2644	1	1	Caucasian	European_Ancestry	1.2	98.8	Male	48	63	777	BRAFnoneV600E
	MMRF_2647	1	0	Caucasian	European_Ancestry	0	100	Male	57	113	388
