# Supplementary material for: Comprehensive molecular profiling of 718 Multiple Myelomas reveals significant differences in mutation frequencies between African and European descent cases
Source: PLoS Genet. 2017 Nov 22;13(11):e1007087. doi: 10.1371/journal.pgen.1007087 (PMC5699827; doi:10.1371/journal.pgen.1007087)
Supplement: S5 Table — 25(1). (XLSX) [file pgen.1007087.s010.xlsx]

## Sheet: LohrData
	S5 Table. Data downloaded from Lohr, et al., Cancer Cell, 2014. 25(1)
	Patient_ID	Diagnosis Age	FISH Translocation	Hyper-diploid	Person Gender	Previous Treatment	Prior MGUS	Race Category	TP53_Mutation
	MM-0312	NA	NA	no	Female	NA	NA	Caucasian	E51*
	MM-0429	66	NA	no	Female	Y	N	Caucasian	L35*,R273H
	MM-0543	74	NA	no	Female	N	NA	Caucasian	C141Y
	MM-0343	62	t(11;14)	no	Male	Y	NA	Caucasian	Y205D
	MM-0347	58	t(11;14)	no	Male	N	N	Caucasian	R196*
	MM-0557	71	t(4;14)	no	Male	N	N	Hispanic	P151S
	MM-0322	69	t(11;14)	yes	Male	N	N	Caucasian	D281V
	MM-0539	69	NA	no	NA	N	N	Caucasian	P278S
	MM-0332	74	NA	yes	Male	N	N	Caucasian	I195T
	MM-0439_2	46	NA	yes	Male	N	N	Caucasian	C238S
	MM-0335	56	t(11;14)	no	Male	Y	N	Caucasian	C275S
	MM-0515	75	t(11;14)	yes	Male	Y	N	Caucasian	C277F
	MM-0627	NA	NA	yes	Male	Y	NA	Caucasian	R248W
	MM-0492	65	t(11;14)	no	Female	Y	NA	Caucasian	X126_splice
	MM-0487	47	NA	no	Female	Y	N	Caucasian	A159P
	MM-0587	76	NA	no	Male	Y	N	Caucasian	NmR
	MM-0586	73	NA	yes	Female	Y	NA	NA	NmR
	MM-0406	59	NA	yes	Female	N	N	Caucasian	NmR
	MM-0308	55	t(4;14)	no	Female	Y	N	Caucasian	NmR
	MM-0309	61	NA	no	Male	N	N	Caucasian	NmR
	MM-0581	NA	NA	yes	Male	NA	NA	NA	NmR
	MM-0585	62	NA	no	Male	Y	N	Caucasian	NmR
	MM-0307	63	t(11;14)	no	Male	N	NA	Caucasian	NmR
	MM-0582	63	NA	yes	NA	Y	N	Caucasian	NmR
	MM-0408	58	NA	yes	Male	N	N	Caucasian	NmR
	MM-0598	52	t(11;14)	yes	Male	N	N	Caucasian	NmR
	MM-0597	64	t(11;14)	yes	Male	Y	N	Caucasian	NmR
	MM-0599	63	NA	no	Female	N	Y	Caucasian	NmR
	MM-0319	55	t(4;14)	yes	Male	NA	NA	Caucasian	NmR
	MM-0411	NA	t(11;14)	no	Male	N	NA	Caucasian	NmR
	MM-0412	49	NA	yes	Male	Y	Y	Caucasian	NmR
	MM-0590	69	NA	yes	Female	N	N	Caucasian	NmR
	MM-0591	63	t(11;14)	no	Female	Y	N	Caucasian	NmR
	MM-0592	52	t(11;14)	yes	Female	N	N	Caucasian	NmR
	MM-0593	56	t(4;14)	no	Male	Y	N	Caucasian	NmR
	MM-0594	72	t(11;14)	no	Female	N	Y	Caucasian	NmR
	MM-0595	68	t(11;14)	no	Male	Y	N	Caucasian	NmR
	MM-0596	24	NA	no	Male	Y	N	Caucasian	NmR
	MM-0318	NA	t(11;14)	yes	Female	N	NA	Caucasian	NmR
	MM-0568	36	NA	no	Female	Y	Y	Caucasian	NmR
	MM-0566	44	NA	yes	Male	Y	Y	Caucasian	NmR
	MM-0423	NA	t(11;14)	no	Male	Y	N	African American	NmR
	MM-0424	45	t(4;14)	no	Male	Y	N	Caucasian	NmR
	MM-0421-FIX	NA	NA	yes	Male	Y	NA	Caucasian	NmR
	MM-0427	NA	NA	NA	NA	NA	NA	NA	NmR
	MM-0426	NA	NA	NA	NA	NA	NA	NA	NmR
	MM-0562	65	NA	yes	Male	N	N	Caucasian	NmR
	MM-0561	76	NA	yes	Male	N	N	Caucasian	NmR
	MM-0579	63	t(4;14)	no	Female	N	N	Caucasian	NmR
	MM-0576	56	NA	yes	Male	N	N	African American	NmR
	MM-0575	58	t(11;14)	yes	Male	Y	N	Caucasian	NmR
	MM-0578	76	NA	yes	Male	N	N	Caucasian	NmR
	MM-0577	48	NA	yes	Male	N	N	Caucasian	NmR
	MM-0191	56	NA	yes	Female	Y	N	African American	NmR
	MM-0433	65	t(4;14)	yes	Female	N	N	Hispanic	NmR
	MM-0435	51	NA	yes	Female	N	N	Caucasian	NmR
	MM-0438	54	NA	yes	Female	N	N	Caucasian	NmR
	MM-0571	NA	(-17p13)	yes	Male	N	N	Caucasian	NmR
	MM-0572	NA	NA	yes	Male	N	NA	NA	NmR
	MM-0456-SWAP	72	NA	yes	Female	N	N	Caucasian	NmR
	MM-0573	NA	NA	yes	Male	N	N	Caucasian	NmR
	MM-0574	35	t(11;14)	no	Male	N	N	Caucasian	NmR
	MM-0648	NA	NA	no	Male	Y	N	African American	NmR
	MM-0644	53	NA	yes	Female	Y	NA	African American	NmR
	MM-0641	NA	NA	yes	Male	N	N	African American	NmR
	MM-0642	NA	NA	no	Female	Y	NA	Caucasian	NmR
	MM-0544	72	NA	no	Male	Y	NA	Caucasian	NmR
	MM-0545	56	NA	yes	Female	N	NA	Caucasian	NmR
	MM-0548	48	NA	yes	Male	N	N	Caucasian	NmR
	MM-0649	NA	NA	yes	Male	N	NA	NA	NmR
	MM-0546	52	NA	no	Male	NA	NA	Caucasian	NmR
	MM-0547	68	NA	yes	Male	N	Y	Caucasian	NmR
	MM-0344	69	NA	yes	Female	Y	N	Caucasian	NmR
	MM-0541	58	NA	yes	Male	Y	N	Caucasian	NmR
	MM-0540	43	NA	yes	Male	N	N	African American	NmR
	MM-0449	70	NA	yes	Male	Y	N	Caucasian	NmR
	MM-0447	NA	NA	yes	Male	Y	N	African American	NmR
	MM-0028	44	t(4;14)	no	Male	Y	N	Caucasian	NmR
	MM-0450	NA	NA	no	Male	Y	N	Asian	NmR
	MM-0451	NA	NA	no	Female	Y	N	Caucasian	NmR
	MM-0452	NA	NA	yes	Female	N	N	African American	NmR
	MM-0553	55	NA	yes	Male	Y	N	African American	NmR
	MM-0554	NA	NA	yes	Female	N	NA	Caucasian	NmR
	MM-0558	60	NA	no	Male	N	N	African American	NmR
	MM-0559	67	NA	no	Female	N	N	Caucasian	NmR
	MM-0356	52	t(11;14)	yes	Male	N	N	Hispanic	NmR
	MM-0550	65	NA	yes	Male	N	N	Asian	NmR
	MM-0359	63	t(11;14)	no	Male	N	NA	Caucasian	NmR
	MM-0551	65	NA	yes	Male	Y	Y	Caucasian	NmR
	MM-0458	27	NA	yes	Male	N	Y	Caucasian	NmR
	MM-0455	67	t(11;14)	no	Male	N	N	Caucasian	NmR
	MM-0454	NA	NA	no	Male	Y	NA	Caucasian	NmR
	MM-0038	67	NA	yes	Male	Y	N	Caucasian	NmR
	MM-0457	NA	NA	yes	Male	NA	NA	Caucasian	NmR
	MM-0460	NA	NA	no	NA	Y	N	NA	NmR
	MM-0464	59	NA	yes	Male	N	N	Caucasian	NmR
	MM-0528	50	NA	yes	Female	N	Y	Caucasian	NmR
	MM-0461	75	NA	no	Male	N	N	Caucasian	NmR
	MM-0529	63	t(11;14)	no	Female	Y	N	Caucasian	NmR
	MM-0526	73	t(4;14)	no	Female	N	N	Asian	NmR
	MM-0527	61	NA	no	Female	N	N	Caucasian	NmR
	MM-0524	75	NA	yes	Female	Y	N	Caucasian	NmR
	MM-0525	56	t(11;14)	yes	Female	Y	Y	Caucasian	NmR
	MM-0522	67	NA	no	Female	Y	Y	Caucasian	NmR
	MM-0520	NA	NA	NA	NA	NA	NA	NA	NmR
	MM-0521	49	NA	yes	Male	Y	Y	Hispanic	NmR
	MM-0329	37	NA	yes	Female	Y	N	Caucasian	NmR
	MM-0468	NA	NA	yes	Male	Y	N	NA	NmR
	MM-0004	36	NA	yes	Male	N	N	Caucasian	NmR
	MM-0465	NA	NA	no	Female	N	NA	NA	NmR
	MM-0469	NA	NA	yes	Female	N	N	Caucasian	NmR
	MM-0471	65	NA	no	NA	Y	N	Caucasian	NmR
	MM-0472	NA	t(14;16)	yes	Male	N	N	African American	NmR
	MM-0473	80	t(4;14)	no	Female	N	N	Caucasian	NmR
	MM-0535	76	NA	yes	Female	Y	N	Caucasian	NmR
	MM-0538	66	t(4;14)	yes	Male	Y	N	Caucasian	NmR
	MM-0531	78	NA	yes	Male	Y	N	Caucasian	NmR
	MM-0532	57	NA	yes	Male	N	N	NA	NmR
	MM-0533	71	NA	yes	Male	N	Y	Caucasian	NmR
	MM-0338	63	t(11;14)	no	Male	N	N	Caucasian	NmR
	MM-0337	66	NA	yes	Male	NA	N	Caucasian	NmR
	MM-0530	70	NA	no	Male	N	N	Caucasian	NmR
	MM-0339	NA	NA	NA	NA	NA	NA	NA	NmR
	MM-0478	NA	NA	no	Female	Y	N	Hispanic	NmR
	MM-0216	59	NA	yes	Female	N	N	Caucasian	NmR
	MM-0214	59	NA	yes	Male	N	N	Caucasian	NmR
	MM-0609	NA	t(4;14)	no	Female	NA	NA	Caucasian	NmR
	MM-0501	NA	NA	yes	Male	N	N	Caucasian	NmR
	MM-0500	57	NA	no	Male	N	NA	Caucasian	NmR
	MM-0606	62	NA	yes	Female	N	N	Hispanic	NmR
	MM-0503	76	NA	no	Male	N	N	Caucasian	NmR
	MM-0605	50	NA	no	Male	N	N	Caucasian	NmR
	MM-0502	66	NA	yes	Male	Y	N	Caucasian	NmR
	MM-0608	75	NA	yes	Female	N	Y	Caucasian	NmR
	MM-0505	NA	NA	yes	Male	N	NA	Caucasian	NmR
	MM-0607	NA	NA	NA	NA	NA	NA	NA	NmR
	MM-0504	45	NA	no	Male	Y	N	Caucasian	NmR
	MM-0602	69	NA	yes	Male	N	N	NA	NmR
	MM-0507	61	NA	yes	Male	N	N	Caucasian	NmR
	MM-0506	NA	NA	NA	NA	NA	NA	NA	NmR
	MM-0601	66	NA	no	Female	N	NA	NA	NmR
	MM-0604	53	NA	yes	Female	Y	N	Caucasian	NmR
	MM-0509	61	NA	yes	Male	Y	Y	Hispanic	NmR
	MM-0603	42	NA	no	Female	Y	N	Caucasian	NmR
	MM-0508	57	NA	yes	Male	Y	N	Caucasian	NmR
	MM-0376	56	t(4;14)	no	Male	N	N	Caucasian	NmR
	MM-0375	72	t(11;14)	no	Male	Y	N	Caucasian	NmR
	MM-0600	81	NA	yes	Male	Y	N	Caucasian	NmR
	MM-0512	NA	NA	yes	Female	NA	N	Caucasian	NmR
	MM-0510	NA	NA	yes	Female	Y	N	Caucasian	NmR
	MM-0516	61	NA	no	Male	Y	Y	Caucasian	NmR
	MM-0618	33	NA	yes	Male	Y	Y	Caucasian	NmR
	MM-0514	57	NA	no	Female	Y	Y	Caucasian	NmR
	MM-0615	61	t(11;14)	no	Male	Y	N	Caucasian	NmR
	MM-0613	69	t(11;14)	no	Male	Y	N	Caucasian	NmR
	MM-0612	56	NA	no	Female	Y	Y	Caucasian	NmR
	MM-0611	55	t(11;14)	yes	Male	Y	N	Caucasian	NmR
	MM-0363	82	NA	no	NA	N	NA	Caucasian	NmR
	MM-0610	49	NA	no	Male	Y	N	NA	NmR
	MM-0364	59	NA	no	Male	Y	N	Caucasian	NmR
	MM-0628	59	NA	yes	Female	Y	N	African American	NmR
	MM-0390	71	t(11;14)	no	Female	Y	N	Caucasian	NmR
	MM-0251	64	NA	yes	Male	Y	N	Caucasian	NmR
	MM-0629	76	NA	yes	Male	N	N	NA	NmR
	MM-0620	52	NA	no	Female	Y	Y	Caucasian	NmR
	MM-0622	64	NA	yes	Male	Y	NA	Caucasian	NmR
	MM-0621	58	NA	yes	Male	Y	N	Caucasian	NmR
	MM-0624	47	NA	yes	Female	Y	N	Caucasian	NmR
	MM-0623	80	NA	yes	Male	Y	N	Caucasian	NmR
	MM-0626	59	NA	yes	Male	Y	N	Caucasian	NmR
	MM-0392	41	NA	no	Male	Y	Y	Caucasian	NmR
	MM-0389	37	NA	yes	Male	Y	N	Caucasian	NmR
	MM-0248	58	NA	yes	Male	Y	N	Caucasian	NmR
	MM-0639	62	NA	yes	Female	N	N	African American	NmR
	MM-0638	59	NA	no	Female	N	NA	Caucasian	NmR
	MM-0242	71	NA	no	Male	Y	N	Hispanic	NmR
	MM-0244	56	NA	yes	Female	N	N	Caucasian	NmR
	MM-0633	61	NA	no	Male	Y	Y	Caucasian	NmR
	MM-0387	60	NA	yes	Female	N	N	Caucasian	NmR
	MM-0637	72	NA	yes	Male	N	N	Caucasian	NmR
	MM-0381	70	t(11;14)	yes	Female	N	Y	Caucasian	NmR
	MM-0636	65	NA	yes	Female	N	N	Caucasian	NmR
	MM-0425-FIX	58	NA	yes	Male	N	Y	Caucasian	NmR
	MM-0635	69	t(11;14)	no	Male	Y	N	Caucasian	NmR
	MM-0383	NA	NA	no	Male	Y	NA	Caucasian	NmR
	MM-0634	60	NA	yes	Male	N	N	Caucasian	NmR
	MM-442	53	t(11;14)	no	Male	Y	N	Caucasian	NmR
	MM-0493	54	NA	no	Male	N	N	Caucasian	NmR
	MM-0491	55	NA	yes	Male	Y	N	Caucasian	NmR
	MM-0497	69	NA	yes	Male	N	N	Caucasian	NmR
	MM-0496	62	t(11;14)	no	Male	N	N	Caucasian	NmR
	MM-0499	70	NA	yes	Male	Y	NA	Caucasian	NmR
	MM-0297	NA	NA	NA	NA	NA	NA	NA	NmR
	MM-0480	NA	NA	no	NA	Y	N	Hispanic	NmR
	MM-0482	NA	NA	yes	Male	Y	N	Asian	NmR
	MM-0481	NA	NA	yes	Male	Y	N	Caucasian	NmR
	MM-0484	68	NA	no	Male	N	N	Caucasian	NmR
	MM-0483	NA	NA	NA	NA	NA	NA	NA	NmR
	MM-0486	NA	NA	yes	Female	Y	N	Caucasian	NmR
	MM-0485	78	NA	yes	Male	Y	N	Caucasian	NmR
	MM-0488	NA	NA	yes	Male	Y	N	Caucasian	NmR
	MM-0282	60	NA	yes	Male	Y	N	Caucasian	NmR
	MM-0489	NA	NA	yes	Female	Y	N	Hispanic	NmR
	MM-0284	41	t(11;14)	no	Male	N	N	Caucasian	NmR
	MM-0286	50	t(14;16)	no	Female	N	NA	Caucasian	NmR
	NA = Data Not Available; N = No; Y = Yes; NmR = No Mutation Reported ; dowloaded from Lohr et al. 2014 Cancer Cell
